# Supplementary material for: Distinctive prokaryotic microbiomes in sympatric plant roots from a Yucatan cenote
Source: BMC Res Notes. 2021 Sep 7;14:333. doi: 10.1186/s13104-021-05746-x (PMC8424917; doi:10.1186/s13104-021-05746-x)
Supplement: Supplementary file 2 — Additional file 2: Table S1. Low abundance phyla list. [file 13104_2021_5746_MOESM2_ESM.txt]

Tax_group	Ficus_obtusifolia	Gliricidia_sepium	Cenote_water	Trichilia_hirta
c__Gammaproteobacteria	9365	3890	1265	6311
p__Bacteroidetes	3486	938	651	1012
c__Betaproteobacteria	7609	8330	35011	8229
p__Firmicutes	1514	1198	462	635
p__Actinobacteria	2376	1979	6719	3119
p__Acidobacteria	342	169	46	117
c__CF2	45	10	1	9
p__Cyanobacteria	6713	229	40	100
c__Alphaproteobacteria	16193	30169	8684	31040
c__Deltaproteobacteria	2208	1547	301	1021
p__Planctomycetes	1995	1185	77	967
p__Nitrospirae	87	23	62	36
c__Epsilonproteobacteria	80	25	113	17
p__Verrucomicrobia	291	531	55	130
p__Chlorobi	33	20	20	17
p__Spirochaetes	84	38	19	41
p__Elusimicrobia	8	2	3	6
p__Chloroflexi	665	1965	45	389
p__Candidate_division_TM7	64	66	22	5
c__Candidatus_Thiobios	8	3	0	11
p__Candidate_division_OP11	2	0	0	0
p__Deinococcus-Thermus	258	59	8	60
p__Gemmatimonadetes	45	41	9	21
p__Thermodesulfobacteria	12	3	1	1
p__Chlamydiae	44	1087	6	125
p__Tenericutes	11	9	3	23
p__Dictyoglomi	2	0	0	0
p__Deferribacteres	10	16	8	10
p__Armatimonadetes	69	57	1	177
p__Lentisphaerae	2	1	4	0
c__Candidatus_Allobeggiatoa	2	1	0	4
c__Class_Incertae_Sedis	7	4	0	6
p__Thermotogae	1	4	0	1
p__Synergistetes	1	0	2	2
p__BD1-5	2	20	6	0
p__Fusobacteria	3	2	5	0
p__Candidate_division_WS6	3	14	0	2
p__TM6	13	19	1	12
p__Fibrobacteres	6	0	2	3
p__Aquificae	0	3	4	0
p__Thaumarchaeota	0	2	1	0
p__Euryarchaeota	0	0	2	0
